# Supplementary material for: Increased Antibiotic Resistance in Children with Helicobacter pylori Infection: A Retrospective Study
Source: Pathogens. 2022 Jan 27;11(2):178. doi: 10.3390/pathogens11020178 (PMC8877488; doi:10.3390/pathogens11020178)
Supplement: Supplementary file 1 [file pathogens-11-00178-s001.zip]

Archive with 1 entries (1 files):
- pathogens-1557218-supplementary.pdf
